# Supplementary material for: N-Acetylgalactosamine-4-sulfatase (Arylsulfatase B) Regulates PD-L1 Expression in Melanoma by an HDAC3-Mediated Epigenetic Mechanism
Source: Int J Mol Sci. 2024 May 28;25(11):5851. doi: 10.3390/ijms25115851 (PMC11172302; doi:10.3390/ijms25115851)
Supplement: Supplementary file 1 [file ijms-25-05851-s001.zip]

Archive with 1 entries (1 files):
- ijms-2986934-supplementary.pdf
